# Supplementary material for: Video corroboration of player incurred impacts using trunk worn sensors among national ice-hockey team members
Source: PLoS One. 2019 Jun 24;14(6):e0218235. doi: 10.1371/journal.pone.0218235 (PMC6590802; doi:10.1371/journal.pone.0218235)
Supplement: S1 Dataset — (XLSX) [file pone.0218235.s001.xlsx]

## Sheet: Sheet1
Player Code	Game #	Time of Peak	Magnitude g	Duration s	Type	Orientation	Period	Video time	Description	Observation Category	Sub Category
WS01	1	18:29:30.339000	6.04764	0.03	Zone 3	From Front	n/a	n/a	Not game time	0	11
WS01	1	18:36:51.589000	7.64485	0.08	Zone 3	From Right	n/a	n/a	Not game time	0	11
WS01	1	18:37:08.549000	7.04893	0.02	Zone 3	From Back	n/a	n/a	Not game time	0	11
WS01	1	18:42:56.409000	6.07054	0.05	Zone 3	From Left	n/a	n/a	Not game time	0	11
WS01	1	18:56:17.589000	10.9626	0.06	Zone 5	From Front	n/a	n/a	Not game time	0	11
WS01	1	19:12:51	9.88431	0.07	Zone 4	From Left	1	5:07	Open ice check	1	3
WS01	1	19:19:55.399000	19.4643	0.1	Zone 5	From Back	1	12:11	Open ice check	1	3
WS01	1	19:21:22.069000	9.80024	0.08	Zone 4	From Left	1	13:23	Open ice check	1	3
WS01	1	19:21:56.169000	14.7153	0.1	Zone 5	From Front	1	14:12	Open ice check	1	3
WS01	1	19:22:22.469000	8.93522	0.05	Zone 4	From Front	1	14:36	Off camera	0	9
WS01	1	19:32:46.439000	8.70057	0.06	Zone 4	From Front	1	25:01	Open ice check	1	3
WS01	1	19:32:46.549000	10.0993	0.1	Zone 5	From Left	1	25:02	Board contact - check	1	2
WS01	1	19:32:52.629000	6.4258	0.02	Zone 3	From Left	1	25:06	Open ice check	1	3
WS01	1	19:57:39.159000	7.93387	0.06	Zone 3	From Left	2	0:29	Board contact - check	1	2
WS01	1	20:07:25.729000	6.55734	0.11	Zone 3	From Right	2	10:16	Board contact - no check	1	1
WS01	1	20:12:14.639000	6.56538	0.1	Zone 3	From Right	2	15:03	Open ice check	1	3
WS01	1	20:12:19.169000	7.88186	0.25	Zone 3	From Right	2	15:09	Player falls down	1	4
WS01	1	20:16:13.089000	6.44628	0.06	Zone 3	From Back	2	19:03	Board contact - check	1	2
WS01	1	20:16:18.049000	9.20358	0.14	Zone 4	From Left	2	19:08	Player falls down	1	4
WS01	1	20:22:41.729000	11.7793	0.25	Zone 5	From Right	2	25:32	Open ice check	1	3
WS01	1	20:27:03.269000	11.5062	0.14	Zone 5	From Front	2	29:53	Open ice check	1	3
WS01	1	20:27:03.449000	7.91296	0.06	Zone 3	From Back	2	29:53	Board contact - check	1	2
WS01	1	20:55:53.469000	10.4457	0.19	Zone 5	From Right	3	11:08	Board contact - check	1	2
WS01	1	21:13:08.729000	6.43619	0.11	Zone 3	From Front	3	28:21	Open ice check	1	3
WS01	1	21:13:12.659000	13.5736	0.05	Zone 5	From Front	3	28:27	Open ice check	1	3
WS01	1	21:13:12.689000	10.2646	0.1	Zone 5	From Front	3	28:27	Board contact - check	1	2
WS02	1	18:28:09.017000	7.08141	0.05	Zone 3	From Back	n/a	n/a	Not game time	0	11
WS02	1	18:33:11.447000	6.95734	0.16	Zone 3	From Right	n/a	n/a	Not game time	0	11
WS02	1	18:33:16.907000	6.65485	0.15	Zone 3	From Front	n/a	n/a	Not game time	0	11
WS02	1	18:35:46.537000	9.15754	0.15	Zone 4	From Right	n/a	n/a	Not game time	0	11
WS02	1	18:35:54.607000	7.23989	0.14	Zone 3	From Right	n/a	n/a	Not game time	0	11
WS02	1	19:17:05.057000	7.46452	0.17	Zone 3	From Right	1	9:19	Hard player stop	3	6
WS02	1	19:17:05.117000	7.02203	0.06	Zone 3	From Left	1	9:19	Slapshot	3	7
WS02	1	19:17:16.857000	6.21493	0.02	Zone 3	From Front	1	9:30	Hard player stop	3	6
WS02	1	19:17:17.627000	8.03684	0.1	Zone 4	From Above	1	9:31	Open ice check	1	3
WS02	1	19:24:32.137000	8.46714	0.1	Zone 4	From Back	1	16:46	Board contact - check	1	2
WS02	1	20:52:23.077000	9.14738	0.21	Zone 4	From Front	3	7:36	Board contact - check	1	2
WS02	1	21:06:48.527000	6.80054	0.18	Zone 3	From Right	3	22:01	Slapshot	3	7
WS02	1	21:10:40.997000	10.4495	0.12	Zone 5	From Left	3	25:54	Board contact - check	1	2
WS02	1	21:14:41.287000	14.5948	0.24	Zone 5	From Front	3	29:53	Open ice check	1	3
WS03	1	19:14:55.769000	7.06317	0.12	Zone 3	From Front	1	7:09	Player falls down	1	4
WS03	1	19:16:53.149000	7.34194	0.04	Zone 3	From Left	1	9:07	Player falls down	1	4
WS03	1	19:17:08.829000	12.47	0.14	Zone 5	From Front	1	9:23	Open ice check	1	3
WS03	1	19:32:51.809000	12.547	0.12	Zone 5	From Front	1	25:06	Open ice check	1	3
WS03	1	19:32:52.129000	12.4743	0.1	Zone 5	From Right	1	25:06	Player falls down	1	4
WS03	1	20:04:39.839000	7.86257	0.09	Zone 3	From Right	2	7:28	Board contact - check	1	2
WS03	1	20:05:05.829000	9.57025	0.07	Zone 4	From Front	2	7:54	Open ice check	1	3
WS03	1	20:10:25.269000	6.3334	0.05	Zone 3	From Front	2	13:13	Open ice check	1	3
WS03	1	20:10:25.689000	6.44646	0.1	Zone 3	From Front	2	13:14	Board contact - no check	1	1
WS03	1	20:19:02.059000	7.36673	0.08	Zone 3	From Front	2	21:50	Player falls down	1	4
WS03	1	20:22:41.059000	6.06026	0.12	Zone 3	From Front	2	25:29	Open ice check	1	1
WS03	1	20:54:59.779000	8.49401	0.05	Zone 4	From Right	3	10:12	Player falls down	1	4
WS03	1	20:59:47.649000	6.86985	0.14	Zone 3	From Front	3	15:00	Player falls down	1	4
WS03	1	21:00:06.529000	6.65253	0.17	Zone 3	From Front	3	15:19	Open ice check	1	3
WS03	1	21:00:07.039000	8.87622	0.08	Zone 4	From Right	3	15:19	Board contact - no check	1	1
WS03	1	21:12:03.389000	6.60077	0.09	Zone 3	From Front	3	27:15	Open ice check	1	3
WS03	1	21:12:05.929000	6.53413	0.07	Zone 3	From Right	3	27:16	Board contact - check	1	2
WS03	1	21:14:51.299000	12.3993	0.17	Zone 5	From Above	3	30:05	Open ice check	1	3
WS03	1	21:18:09.599000	8.15615	0.02	Zone 4	From Left	n/a	n/a	Not game time	0	11
WS03	1	21:32:41.779000	6.12202	0.06	Zone 3	From Front	n/a	n/a	Not game time	0	11
WS04	1	19:09:39.350000	6.53509	0.05	Zone 3	From Right	1	1:53	Player to player interaction	3	5
WS04	1	19:10:03.490000	8.07295	0.17	Zone 4	From Left	1	2:17	Off camera	0	9
WS04	1	19:15:56.820000	6.65137	0.06	Zone 3	From Front	1	8:11	Off camera	0	9
WS04	1	19:23:56.730000	8.64419	0.03	Zone 4	From Back	1	16:10	Player falls down	1	4
WS04	1	19:31:09.680000	6.20234	0.06	Zone 3	From Left	1	23:22	Open ice check	1	3
WS04	1	19:58:39.140000	13.9824	0.07	Zone 5	From Back	2	1:24	Off camera	0	9
WS04	1	20:02:16.060000	15.5057	0.09	Zone 5	From Left	2	5:03	Open ice check	1	3
WS04	1	20:08:37.650000	7.22279	0.04	Zone 3	From Left	2	11:24	Open ice check	1	3
WS04	1	20:11:41.330000	11.9149	0.3	Zone 5	From Front	2	14:28	Open ice check	1	3
WS04	1	20:17:35.910000	15.3682	0.06	Zone 5	From Front	2	20:22	Open ice check	1	3
WS04	1	20:21:07.710000	8.75702	0.07	Zone 4	From Front	2	23:54	Open ice check	1	3
WS04	1	20:25:35.190000	7.0403	0.05	Zone 3	From Front	2	28:23	Open ice check	1	3
WS04	1	20:25:38.230000	9.19344	0.11	Zone 4	From Front	2	28:25	Open ice check	1	3
WS04	1	20:27:55.600000	6.44662	0.02	Zone 3	From Front	2	30:41	Off camera	0	9
WS04	1	20:49:11.200000	7.72842	0.1	Zone 3	From Right	3	4:21	Open ice check	1	3
WS04	1	20:52:18.960000	6.34124	0.11	Zone 3	From Front	3	7:32	Open ice check	1	3
WS04	1	20:57:31.820000	10.7563	0.12	Zone 5	From Front	3	12:43	Open ice check	1	3
WS04	1	21:09:17.160000	7.09557	0.16	Zone 3	From Back	3	24:29	Other (Sudden player movment)	3	8
WS04	1	21:09:20.460000	8.22514	0.15	Zone 4	From Front	3	24:31	Open ice check	1	3
WS04	1	21:10:18.320000	6.57978	0.05	Zone 3	From Back	3	25:30	Off camera	0	9
WS04	1	21:19:07.610000	7.82233	0.04	Zone 3	From Back	3	34:20	Off camera	0	9
WS05	1	18:33:13.100000	7.4071	0.05	Zone 3	From Back	n/a	n/a	Not game time	0	11
WS05	1	18:44:04.680000	10.3873	0.05	Zone 5	From Front	n/a	n/a	Not game time	0	11
WS05	1	18:45:23.330000	7.37121	0.22	Zone 3	From Right	n/a	n/a	Not game time	0	11
WS05	1	19:11:24.990000	6.06384	0.15	Zone 3	From Front	1	3:38	Board contact - check	1	2
WS05	1	19:19:20.920000	7.29601	0.07	Zone 3	From Front	1	11:34	Board contact - check	1	2
WS05	1	19:35:59.030000	8.68797	0.06	Zone 4	From Right	1	28:12	Board contact - no check	1	1
WS05	1	20:03:31.760000	6.46341	0.12	Zone 3	From Front	2	6:19	Open ice check	1	3
WS05	1	20:19:14.960000	8.89197	0.09	Zone 4	From Front	2	22:05	Open ice check	1	3
WS05	1	20:50:45.670000	8.08778	0.14	Zone 4	From Front	3	5:57	Open ice check	1	3
WS05	1	20:55:06.640000	7.90533	0.12	Zone 3	From Front	3	10:18	Board contact - check	1	2
WS05	1	20:59:53.720000	6.6363	0.1	Zone 3	From Front	3	15:05	Player falls down	1	4
WS05	1	21:02:16.940000	9.44389	0.03	Zone 4	From Front	3	17:29	Open ice check	1	3
WS05	1	21:17:58.420000	6.43655	0.03	Zone 3	From Front	n/a	n/a	Not game time	0	11
WS05	1	21:23:07.910000	13.0003	0.08	Zone 5	From Front	n/a	n/a	Not game time	0	11
WS06	1	18:42:17.674000	7.02906	0.1	Zone 3	From Right	n/a	n/a	Not game time	0	11
WS06	1	18:55:23.264000	6.51299	0.03	Zone 3	From Front	n/a	n/a	Not game time	0	11
WS06	1	19:06:21.394000	6.18941	0.02	Zone 3	From Front	n/a	n/a	Not game time	0	11
WS06	1	19:08:59.804000	8.39572	0.03	Zone 4	From Right	1	1:14	Off camera	0	9
WS06	1	19:12:47.984000	8.2089	0.07	Zone 4	From Front	1	5:03	Open ice check	1	3
WS06	1	19:12:48.094000	18.0223	0.12	Zone 5	From Right	1	5:03	Player falls down	1	4
WS06	1	19:21:39.524000	16.3568	0.05	Zone 5	From Back	1	13:55	Open ice check	1	3
WS06	1	19:21:40.084000	12.0942	0.05	Zone 5	From Right	1	13:55	Board contact - no check	1	1
WS06	1	19:26:12.224000	10.8143	0.07	Zone 5	From Front	1	18:27	Hard Player stop	3	6
WS06	1	19:26:12.294000	16.7204	0.06	Zone 5	From Right	1	18:28	Open ice check	1	3
WS06	1	19:31:04.334000	9.4317	0.04	Zone 4	From Front	1	23:20	Open ice check	1	3
WS06	1	19:31:05.744000	17.6692	0.08	Zone 5	From Front	1	23:21	Open ice check	1	3
WS06	1	19:52:27.914000	6.01593	0.07	Zone 3	From Left	n/a	n/a	Not game time	0	11
WS06	1	20:12:48.804000	13.8021	0.21	Zone 5	From Front	2	15:38	Open ice check	1	3
WS06	1	20:17:35.004000	8.68304	0.29	Zone 4	From Front	2	20:23	Open ice check	1	3
WS06	1	21:18:12.394000	11.6486	0.03	Zone 5	From Front	3	n/a	Off camera	0	9
WS07	1	18:59:13.655000	6.08077	0.04	Zone 3	From Front	n/a	n/a	Not game time	0	11
WS07	1	19:23:49.875000	8.03527	0.23	Zone 4	From Right	1	16:03	Board contact - no check	1	1
WS07	1	19:23:51.965000	6.1965	0.05	Zone 3	From Above	1	16:05	Open ice check	1	3
WS07	1	19:27:26.065000	13.0776	0.17	Zone 5	From Left	1	19:39	Open ice check	1	3
WS07	1	20:00:14.215000	6.28872	0.15	Zone 3	From Right	2	3:01	Slapshot	3	7
WS07	1	20:18:31.085000	6.82249	0.14	Zone 3	From Left	2	21:18	Slapshot	3	7
WS07	1	20:19:31.395000	8.2683	0.15	Zone 4	From Front	2	22:18	Open ice check	1	3
WS07	1	20:41:38.365000	6.67892	0.01	Zone 3	From Front	n/a	n/a	Not game time	0	11
WS07	1	20:54:53.725000	6.99049	0.11	Zone 3	From Left	3	10:05	Open ice check	1	3
WS07	1	20:54:54.095000	8.66047	0.11	Zone 4	From Left	3	10:05	Board contact - check	1	2
WS07	1	21:09:15.435000	6.72421	0.08	Zone 3	From Left	3	24:27	Board contact - no check	1	1
WS07	1	21:13:05.095000	9.25536	0.07	Zone 4	From Front	3	28:17	Open ice check	1	3
WS07	1	21:18:10.075000	7.08316	0.03	Zone 3	From Left	n/a	n/a	Not game time	0	11
WS08	1	18:31:58.843000	7.36748	0.03	Zone 3	From Back	n/a	n/a	Not game time	0	11
WS08	1	18:40:01.963000	7.80932	0.02	Zone 3	From Front	n/a	n/a	Not game time	0	11
WS08	1	18:44:27.953000	7.15912	0.01	Zone 3	From Front	n/a	n/a	Not game time	0	11
WS08	1	19:24:15.633000	7.26268	0.06	Zone 3	From Back	1	16:29	Open ice check	1	3
WS08	1	19:24:38.873000	10.1273	0.17	Zone 5	From Front	1	16:52	Open ice check	1	3
WS08	1	19:28:15.373000	6.09243	0.03	Zone 3	From Front	1	20:28	Open ice check	1	3
WS08	1	20:52:21.573000	6.70923	0.09	Zone 3	From Left	3	7:33	Open ice check	1	3
WS05	2	18:16:08.842000	12.7817	0.03	Zone 5	From Front	n/a	n/a	Not game time	0	11
WS05	2	18:18:07.172000	8.88102	0.03	Zone 4	From Front	n/a	n/a	Not game time	0	11
WS05	2	18:33:41.932000	6.59596	0.06	Zone 3	From Back	n/a	n/a	Not game time	0	11
WS05	2	18:35:54.132000	6.44043	0.04	Zone 3	From Right	n/a	n/a	Not game time	0	11
WS05	2	18:44:31.932000	6.83237	0.04	Zone 3	From Right	n/a	n/a	Not game time	0	11
WS05	2	19:13:07.382000	7.11681	0.07	Zone 3	From Front	1	6:52	Player to player interaction	3	5
WS05	2	19:47:58.652000	11.387	0.03	Zone 5	From Front	1	n/a	Not game time	0	11
WS05	2	20:10:52.342000	7.26331	0.05	Zone 3	From Left	2	11:22	Board contact - check	1	2
WS05	2	20:15:34.212000	9.96036	0.05	Zone 4	From Right	2	n/a	Off camera	0	9
WS05	2	20:37:30.702000	8.22895	0.06	Zone 4	From Left	2	38:01	Open ice check	1	3
WS05	2	20:59:54.362000	7.85804	0.15	Zone 3	From Left	3	4:15	Board contact - no check	1	1
WS05	2	21:14:48.142000	6.22944	0.01	Zone 3	From Right	3	19:09	Slapshot	3	7
WS05	2	21:27:53.412000	9.79874	0.05	Zone 4	From Front	3	32:10	Player falls down	1	4
WS05	2	21:29:46.812000	11.8632	0.06	Zone 5	From Front	n/a	n/a	Not game time	0	11
WS04	2	19:07:22.730000	6.82112	0.11	Zone 3	From Left	1	01:07:00	Open ice check	1	3
WS04	2	19:07:25.340000	12.3577	0.2	Zone 5	From Front	1	01:09:00	Player falls down	1	4
WS04	2	19:15:03.640000	9.05668	0.04	Zone 4	From Front	1	08:47:00	Open ice check	1	3
WS04	2	19:15:45.930000	7.20527	0.19	Zone 3	From Front	1	09:30:00	Player falls down	1	4
WS04	2	19:32:44.100000	9.02937	0.22	Zone 4	From Front	1	26:28	Open ice check	1	3
WS04	2	19:32:47.360000	12.1645	0.06	Zone 5	From Front	1	26:33	Open ice check	1	3
WS04	2	19:40:20.740000	14.656	0.14	Zone 5	From Front	1	34:05	Player falls down	1	4
WS04	2	19:41:16.590000	8.89458	0.11	Zone 4	From Left	1	35:00	Open ice check	1	3
WS04	2	19:41:16.760000	7.9837	0.14	Zone 3	From Front	1	35:01	Player falls down	1	4
WS04	2	20:01:49.570000	12.1656	0.07	Zone 5	From Front	2	n/a	Player not on ice	0	10
WS04	2	20:06:52.190000	6.78753	0.03	Zone 3	From Above	2	n/a	Player not on ice	0	10
WS04	2	20:06:52.220000	9.29345	0.05	Zone 4	From Back	2	n/a	Player not on ice	0	10
WS04	2	20:06:53.900000	8.43626	0.04	Zone 4	From Back	2	n/a	Player not on ice	0	10
WS04	2	20:08:24.730000	10.9056	0.12	Zone 5	From Right	2	8:56	Player to player interaction	3	5
WS04	2	20:12:11.920000	9.55932	0.04	Zone 4	From Right	2	12:41	Open ice check	1	3
WS04	2	20:12:12.120000	6.13187	0.06	Zone 3	From Left	2	12:41	Board contact - check	1	2
WS04	2	20:12:25.540000	6.04999	0.04	Zone 3	From Front	2	12:55	Open ice check	1	3
WS04	2	20:18:58.340000	12.1042	0.07	Zone 5	From Front	2	19:27	Open ice check	1	3
WS04	2	20:35:56.270000	12.477	0.05	Zone 5	From Right	2	36:25	Open ice check	1	3
WS04	2	20:35:56.420000	16.1084	0.07	Zone 5	From Left	2	36:25	Board contact - check	1	2
WS04	2	20:57:23.210000	7.69451	0.24	Zone 3	From Left	3	1:43	Player falls down	1	4
WS04	2	21:01:02.220000	8.28199	0.06	Zone 4	From Front	3	5:22	Board contact - check	1	2
WS04	2	21:02:24.910000	6.89107	0.11	Zone 3	From Left	3	n/a	Off camera	0	9
WS04	2	21:03:05.060000	6.21604	0.11	Zone 3	From Front	3	7:25	Player falls down	1	4
WS04	2	21:03:11.620000	8.27637	0.08	Zone 4	From Front	3	7:31	Open ice check	1	3
WS04	2	21:08:10.890000	7.13544	0.04	Zone 3	From Back	3	n/a	Player not on ice	0	10
WS04	2	21:13:37.610000	14.0938	0.13	Zone 5	From Front	3	17:58	Player falls down	1	4
WS04	2	21:17:18.990000	7.04767	0.21	Zone 3	From Above	3	21:38	Player to player interaction	3	5
WS02	2	18:32:20.051000	6.96336	0.12	Zone 3	From Right	n/a	n/a	Not game time	0	11
WS02	2	18:32:34.841000	6.02875	0.11	Zone 3	From Right	n/a	n/a	Not game time	0	11
WS02	2	18:34:13.621000	6.68982	0.22	Zone 3	From Right	n/a	n/a	Not game time	0	11
WS02	2	18:36:00.951000	6.48736	0.07	Zone 3	From Right	n/a	n/a	Not game time	0	11
WS02	2	18:36:01.011000	7.06014	0.08	Zone 3	From Left	n/a	n/a	Not game time	0	11
WS02	2	18:36:16.101000	6.27717	0.06	Zone 3	From Right	n/a	n/a	Not game time	0	11
WS02	2	18:36:25.581000	7.76698	0.21	Zone 3	From Right	n/a	n/a	Not game time	0	11
WS02	2	18:45:50.231000	6.20519	0.24	Zone 3	From Right	n/a	n/a	Not game time	0	11
WS02	2	18:45:55.901000	8.60144	0.26	Zone 4	From Right	n/a	n/a	Not game time	0	11
WS02	2	19:17:50.871000	7.72727	0.19	Zone 3	From Right	1	11:36	Slapshot	3	7
WS02	2	19:28:13.281000	11.2106	0.07	Zone 5	From Above	1	21:58	Board contact - check	1	2
WS02	2	20:19:05.961000	13.1012	0.14	Zone 5	From Front	2	19:35	Board contact - check	1	2
WS02	2	20:30:21.261000	10.887	0.08	Zone 5	From Back	2	30:52	Board contact - check	1	2
WS02	2	21:16:56.141000	6.95679	0.1	Zone 3	From Front	3	21:17	Player falls down	1	4
WS02	2	21:21:13.931000	9.93469	0.03	Zone 4	From Left	3	25:36	Player to player interaction	3	5
WS02	2	21:21:52.921000	6.77873	0.21	Zone 3	From Right	3	26:14	Slapshot	3	7
WS02	2	21:26:55.431000	7.98566	0.16	Zone 3	From Front	3	31:16	Slapshot	3	7
WS01	2	18:37:13.742000	9.6768	0.1	Zone 4	From Right	n/a	n/a	Not game time	0	11
WS01	2	19:06:33.742000	7.16484	0.24	Zone 3	From Front	1	0:22	Board contact - check	1	2
WS01	2	19:06:45.272000	6.28805	0.13	Zone 3	From Front	1	0:33	Open ice check	1	3
WS01	2	19:15:25.262000	8.4396	0.16	Zone 4	From Front	1	9:13	Board contact - check	1	2
WS01	2	19:18:06.352000	6.01027	0.09	Zone 3	From Left	1	11:53	Open ice check	1	3
WS01	2	19:34:09.022000	8.64399	0.12	Zone 4	From Above	1	27:57	Open ice check	1	3
WS01	2	19:34:09.132000	6.24343	0.07	Zone 3	From Above	1	27:58	Player falls down	1	4
WS01	2	19:34:10.082000	6.96531	0.09	Zone 3	From Front	1	27:58	Player falls down	1	4
WS01	2	19:39:31.462000	8.02498	0.06	Zone 4	From Right	1	33:20	Open ice check	1	3
WS01	2	19:41:13.272000	8.52578	0.07	Zone 4	From Right	1	35:01	Player falls down	1	4
WS01	2	19:41:15.822000	8.92723	0.04	Zone 4	From Back	1	35:05	Open ice check	1	3
WS01	2	19:41:17.242000	6.62556	0.06	Zone 3	From Front	1	35:07	Board contact - check	1	2
WS01	2	19:41:23.972000	7.96356	0.13	Zone 3	From Front	1	35:12	Open ice check	1	3
WS01	2	20:01:12.472000	7.66372	0.1	Zone 3	From Front	2	1:45	Open ice check	1	3
WS01	2	20:01:12.972000	8.24523	0.13	Zone 4	From Left	2	1:46	Board contact - check	1	2
WS01	2	20:01:13.452000	6.06763	0.06	Zone 3	From Left	2	1:46	Player falls down	1	4
WS01	2	20:06:31.122000	10.4125	0.02	Zone 5	From Front	2	7:05	Player falls down	1	4
WS01	2	20:06:57.412000	15.9622	0.27	Zone 5	From Left	2	7:30	Open ice check	1	3
WS01	2	20:06:57.572000	6.39855	0.04	Zone 3	From Front	2	7:31	Hard player stop	3	6
WS01	2	20:17:04.122000	6.77376	0.04	Zone 3	From Left	2	17:37	Open ice check	1	3
WS01	2	20:17:04.182000	7.39204	0.04	Zone 3	From Front	2	17:38	Hard player stop	3	6
WS01	2	20:21:18.922000	7.15672	0.07	Zone 3	From Front	2	21:52	Open ice check	1	3
WS01	2	20:21:40.102000	17.2715	0.25	Zone 5	From Front	2	22:13	Open ice check	1	3
WS01	2	20:21:46.282000	13.0385	0.05	Zone 5	From Right	2	22:19	Open ice check	1	3
WS01	2	20:25:59.742000	8.55668	0.25	Zone 4	From Right	2	26:33	Board contact - check	1	2
WS01	2	20:26:04.582000	9.2903	0.11	Zone 4	From Front	2	26:37	Open ice check	1	3
WS01	2	20:30:12.952000	6.5502	0.04	Zone 3	From Front	2	30:47	Hard player stop	3	6
WS01	2	20:30:33.252000	7.02411	0.33	Zone 3	From Right	2	31:07	Board contact - check	1	2
WS01	2	20:30:50.282000	10.2924	0.14	Zone 5	From Right	2	31:23	Open ice check	1	3
WS01	2	20:57:53.982000	15.1701	0.23	Zone 5	From Left	3	2:11	Open ice check	1	3
WS01	2	21:20:35.212000	6.94286	0.02	Zone 3	From Front	3	25:00	Player falls down	1	4
WS01	2	21:20:56.642000	8.25265	0.05	Zone 4	From Left	3	25:21	Player to player interaction	3	5
WS01	2	21:21:15.032000	8.4268	0.08	Zone 4	From Front	3	n/a	Player not on ice	0	10
WS01	2	21:25:39.862000	7.99283	0.06	Zone 3	From Back	3	30:04	Open ice check	1	3
WS09	2	19:10:16.290000	6.36008	0.07	Zone 3	From Above	1	4:02	Open ice check	1	3
WS09	2	19:39:01.940000	7.01816	0.07	Zone 3	From Right	1	32:47	Open ice check	1	3
WS09	2	19:40:30.430000	12.9515	0.03	Zone 5	From Front	1	34:16	Player to player interaction	3	5
WS09	2	19:40:44.940000	6.88187	0.05	Zone 3	From Left	1	34:31	Open ice check	1	3
WS09	2	20:08:14.560000	12.1925	0.05	Zone 5	From Front	2	8:45	Open ice check	1	3
WS09	2	20:08:15.190000	7.31604	0.04	Zone 3	From Front	2	8:46	Open ice check	1	3
WS09	2	20:21:17.040000	7.29994	0.02	Zone 3	From Front	2	21:48	Hard player stop	3	6
WS09	2	20:21:25.920000	6.84589	0.05	Zone 3	From Front	2	21:58	Hard player stop	3	6
WS09	2	20:27:36.840000	6.53201	0.06	Zone 3	From Left	2	28:09	Open ice check	1	3
WS09	2	20:35:30.480000	8.66085	0.06	Zone 4	From Back	2	36:00	Open ice check	1	3
WS09	2	20:35:30.820000	15.9277	0.07	Zone 5	From Front	2	36:01	Board contact - no check	1	1
WS08	2	18:35:03.137000	9.02172	0.06	Zone 4	From Front	n/a	n/a	Not game time	0	11
WS08	2	18:36:04.237000	12.5858	0.06	Zone 5	From Back	n/a	n/a	Not game time	0	11
WS08	2	19:12:35.957000	6.09864	0.13	Zone 3	From Left	1	6:20	Open ice check	1	3
WS08	2	19:17:32.817000	8.21043	0.14	Zone 4	From Back	1	11:18	Board contact - check	1	2
WS08	2	20:12:03.917000	8.4168	0.12	Zone 4	From Front	2	12:33	Open ice check	1	3
WS08	2	20:31:04.767000	10.8206	0.09	Zone 5	From Right	2	31:34	Board contact - check	1	2
WS08	2	20:37:53.177000	9.34721	0.07	Zone 4	From Left	2	38:23	Board contact - check	1	2
WS08	2	20:37:54.397000	10.9725	0.07	Zone 5	From Right	2	n/a	Off camera	0	9
WS08	2	21:11:27.907000	6.19644	0.11	Zone 3	From Left	3	15:48	Slapshot	3	7
WS08	2	21:25:42.457000	9.16178	0.11	Zone 4	From Front	3	30:02	Board contact - check	1	2
WS10	2	18:19:41.507000	10.1758	0.04	Zone 5	From Left	n/a	n/a	Not game time	0	11
WS10	2	18:20:00.997000	7.80889	0.03	Zone 3	From Back	n/a	n/a	Not game time	0	11
WS10	2	18:20:06.767000	6.74179	0.2	Zone 3	From Back	n/a	n/a	Not game time	0	11
WS10	2	18:20:12.777000	13.569	0.23	Zone 5	From Left	n/a	n/a	Not game time	0	11
WS10	2	19:12:59.727000	9.60673	0.03	Zone 4	From Above	1	6:46	Hard player stop	3	6
WS10	2	19:12:59.867000	11.7065	0.1	Zone 5	From Back	1	6:47	Slapshot	3	7
WS10	2	19:13:04.347000	10.9663	0.07	Zone 5	From Front	1	6:52	Player to player interaction	3	5
WS10	2	19:27:21.287000	6.23331	0.06	Zone 3	From Right	1	n/a	Off camera	0	9
WS10	2	19:37:24.377000	15.4768	0.08	Zone 5	From Front	1	31:12	Hard player stop	3	6
WS10	2	20:15:56.457000	17.3737	0.05	Zone 5	From Front	2	16:29	Hard player stop	3	6
WS10	2	21:05:45.057000	8.56875	0.09	Zone 4	From Left	3	10:09	Player falls down	1	4
WS06	2	18:36:15.715000	6.43596	0.12	Zone 3	From Front	n/a	n/a	Not game time	0	11
WS06	2	18:36:50.095000	6.70907	0.03	Zone 3	From Right	n/a	n/a	Not game time	0	11
WS06	2	18:38:37.195000	9.97673	0.08	Zone 4	From Right	n/a	n/a	Not game time	0	11
WS06	2	18:42:55.335000	8.00437	0.11	Zone 4	From Right	n/a	n/a	Not game time	0	11
WS06	2	19:06:38.825000	9.52419	0.1	Zone 4	From Front	1	0:26	Board contact - check	1	2
WS06	2	19:07:05.975000	6.98434	0.1	Zone 3	From Front	1	0:53	Board contact - check	1	2
WS06	2	19:29:05.825000	9.04957	0.08	Zone 4	From Left	1	22:53	Open ice check	1	3
WS06	2	19:37:08.385000	9.60329	0.07	Zone 4	From Front	1	30:55	Open ice check	1	3
WS06	2	20:08:06.105000	7.44501	0.11	Zone 3	From Back	2	8:38	Open ice check	1	3
WS06	2	20:08:15.495000	7.41845	0.12	Zone 3	From Back	2	8:48	Open ice check	1	3
WS06	2	20:08:43.075000	13.7607	0.05	Zone 5	From Back	2	9:15	Open ice check	1	3
WS06	2	20:14:14.005000	9.55609	0.05	Zone 4	From Right	2	14:46	Open ice check	1	3
WS06	2	20:20:52.715000	6.9355	0.03	Zone 3	From Back	2	n/a	Off camera	0	9
WS06	2	20:35:57.085000	6.0862	0.02	Zone 3	From Front	2	36:30	Open ice check	1	3
WS06	2	20:56:32.995000	6.56965	0.04	Zone 3	From Right	3	0:56	Open ice check	1	3
WS06	2	20:56:35.255000	6.01958	0.06	Zone 3	From Front	3	0:58	Player falls down	1	4
WS06	2	21:03:01.795000	7.32992	0.02	Zone 3	From Front	3	7:24	Player to player interaction	3	5
WS06	2	21:06:54.655000	8.31564	0.01	Zone 4	From Left	3	11:17	Slapshot	3	7
WS06	2	21:20:40.125000	6.13087	0.05	Zone 3	From Front	3	25:03	Player falls down	1	4
WS06	2	21:26:29.575000	9.25162	0.19	Zone 4	From Above	3	30:52	Open ice check	1	3
WS06	2	21:26:29.815000	8.11888	0.12	Zone 4	From Front	3	30:52	Board contact - check	1	2
WS06	2	21:26:45.895000	6.09313	0.08	Zone 3	From Front	3	31:09	Board contact - no check	1	1
WS01	3	20:13:29.341000	7.28642	0.08	Zone 3	From Left	n/a	n/a	Not game time	0	11
WS01	3	20:39:04.821000	8.28532	0.03	Zone 4	From Left	1	16:47	Board contact - check	1	2
WS01	3	20:41:15	8.74293	0.04	Zone 4	From Left	1	18:57	Board contact - check	1	2
WS01	3	20:46:30.031000	20.3284	0.12	Zone 5	From Right	1	24:12	Open ice check	1	3
WS01	3	20:46:55.181000	6.87221	0.07	Zone 3	From Right	1	24:38	Board contact - check	1	2
WS01	3	20:51:46.241000	8.05653	0.22	Zone 4	From Right	1	n/a	Off camera	0	9
WS01	3	21:04:35.711000	7.23585	0.12	Zone 3	From Front	1	42:18	Board contact - check	1	2
WS01	3	21:04:56	8.81676	0.09	Zone 4	From Left	1	42:38	Board contact - check	1	2
WS01	3	21:27:44.761000	6.1341	0.13	Zone 3	From Front	n/a	n/a	Not game time	0	11
WS01	3	21:32:43.161000	6.7749	0.05	Zone 3	From Left	2	20:26	Player falls down	1	4
WS01	3	21:35:20.371000	6.08398	0.12	Zone 3	From Right	2	23:03	Slapshot	3	7
WS01	3	21:54:49.591000	11.618	0.15	Zone 5	From Left	2	42:32	Open ice check	1	3
WS01	3	21:54:50.271000	12.5136	0.11	Zone 5	From Right	2	42:33	Player falls down	1	4
WS01	3	21:55:42.351000	13.2472	0.2	Zone 5	From Back	2	43:24	Board contact - check	1	2
WS01	3	22:20:14.131000	7.94407	0.09	Zone 3	From Front	3	18:11	Player falls down	1	4
WS01	3	22:34:17.501000	18.0065	0.11	Zone 5	From Back	3	32:14	Slapshot	3	7
WS01	3	22:54:34.071000	6.84466	0.02	Zone 3	From Front	n/a	n/a	Not game time	0	11
WS01	3	23:06:32.841000	7.4001	0.04	Zone 3	From Back	n/a	n/a	Not game time	0	11
WS04	3	19:54:13.918000	7.59966	0.06	Zone 3	From Back	n/a	n/a	Not game time	0	11
WS04	3	19:55:17.238000	11.2658	0.05	Zone 5	From Left	n/a	n/a	Not game time	0	11
WS04	3	19:59:28.818000	6.16767	0.02	Zone 3	From Front	n/a	n/a	Not game time	0	11
WS04	3	20:13:27.998000	9.04755	0.11	Zone 4	From Left	n/a	n/a	Not game time	0	11
WS04	3	20:14:35.078000	6.28565	0.09	Zone 3	From Front	n/a	n/a	Not game time	0	11
WS04	3	20:31:05.328000	10.3525	0.04	Zone 5	From Back	n/a	n/a	Not game time	0	11
WS04	3	20:31:07.828000	6.83359	0.06	Zone 3	From Front	n/a	n/a	Not game time	0	11
WS04	3	20:31:08.778000	9.58446	0.04	Zone 4	From Back	n/a	n/a	Not game time	0	11
WS04	3	20:39:43.538000	7.35888	0.04	Zone 3	From Front	1	17:22	Player to player interaction	3	5
WS04	3	20:40:01.978000	12.8507	0.07	Zone 5	From Front	1	17:41	Open ice check	1	3
WS04	3	20:40:02.358000	7.69483	0.13	Zone 3	From Left	1	17:41	Other (Board Interaction)	3	8
WS04	3	20:50:25.848000	6.44021	0.1	Zone 3	From Front	1	28:04	Hard player stop	3	6
WS04	3	20:55:25.418000	10.6271	0.08	Zone 5	From Back	1	n/a	Off camera	0	9
WS04	3	21:03:54.118000	10.1686	0.09	Zone 5	From Front	1	n/a	Off camera	0	9
WS04	3	21:05:52.338000	7.10473	0.19	Zone 3	From Left	1	43:31	Player falls down	1	4
WS04	3	21:26:42.728000	11.8523	0.03	Zone 5	From Right	n/a	n/a	Not game time	0	9
WS04	3	21:29:21.148000	8.56277	0.03	Zone 4	From Front	2	17:00	Open ice check	1	3
WS04	3	21:29:52.458000	8.59739	0.08	Zone 4	From Left	2	17:31	Player falls down	1	4
WS04	3	21:31:51.758000	6.3298	0.1	Zone 3	From Front	2	19:31	Open ice check	1	3
WS04	3	21:38:57.308000	10.9804	0.09	Zone 5	From Right	2	26:36	Board contact - no check	1	1
WS04	3	21:51:46.628000	10.6898	0.03	Zone 5	From Front	2	39:26	Hard player stop	3	6
WS04	3	22:26:44.128000	8.73859	0.07	Zone 4	From Right	3	24:38	Board contact - check	1	2
WS04	3	22:29:33.078000	7.26363	0.13	Zone 3	From Left	3	27:27	Player falls down	1	4
WS04	3	22:29:49.328000	9.54775	0.2	Zone 4	From Left	3	27:43	Open ice check	1	3
WS04	3	22:30:05.768000	6.66824	0.05	Zone 3	From Front	3	28:00	Open ice check	1	3
WS04	3	22:40:19.378000	6.59811	0.06	Zone 3	From Left	3	38:13	Open ice check	1	3
WS04	3	22:40:21.998000	9.46486	0.09	Zone 4	From Front	3	38:16	Open ice check	1	3
WS04	3	22:40:22.658000	13.5719	0.12	Zone 5	From Left	3	38:16	Player falls down	1	4
WS04	3	22:49:53.248000	10.6384	0.2	Zone 5	From Left	3	47:47	Open ice check	1	3
WS10	3	19:48:26.245000	6.13511	0.03	Zone 3	From Right	n/a	n/a	Not game time	0	9
WS10	3	20:43:38.795000	10.493	0.1	Zone 5	From Front	1	21:17	Open ice check	1	3
WS10	3	20:43:39.305000	21.5674	0.16	Zone 5	From Left	1	21:18	Player falls down	1	4
WS10	3	20:51:47.415000	6.11124	0.05	Zone 3	From Front	1	n/a	Off camera	0	9
WS10	3	20:51:52.975000	6.53779	0.05	Zone 3	From Left	1	29:32	Open ice check	1	3
WS10	3	20:51:53.365000	8.52498	0.12	Zone 4	From Front	1	29:32	Board contact - check	1	2
WS10	3	20:55:01.995000	12.9514	0.17	Zone 5	From Right	1	32:41	Open ice check	1	3
WS10	3	21:05:35.285000	6.13623	0.06	Zone 3	From Front	1	43:16	Open ice check	1	3
WS10	3	21:05:49.325000	6.06944	0.05	Zone 3	From Left	1	43:28	Open ice check	1	3
WS10	3	21:06:29.915000	7.52809	0.09	Zone 3	From Front	1	44:09	Open ice check	1	3
WS10	3	21:36:36.135000	11.2336	0.07	Zone 5	From Left	2	24:16	Hard player stop	3	6
WS10	3	21:43:50.075000	9.9293	0.19	Zone 4	From Right	2	31:29	Player to player interaction	3	5
WS10	3	21:44:19.065000	9.49867	0.21	Zone 4	From Right	2	31:58	Board contact - check	1	2
WS10	3	21:48:35.765000	8.29578	0.02	Zone 4	From Back	2	36:15	Hard player stop	3	6
WS10	3	22:37:01.015000	6.95958	0.04	Zone 3	From Front	3	34:55	Open ice check	1	3
WS05	3	20:03:28.185000	9.30611	0.07	Zone 4	From Back	n/a	n/a	Not game time	0	11
WS05	3	20:09:01.095000	12.2885	0.03	Zone 5	From Front	n/a	n/a	Not game time	0	11
WS05	3	20:40:47.605000	6.79527	0.09	Zone 3	From Front	1	18:26	Board contact - check	1	2
WS05	3	21:02:13.385000	17.0426	0.15	Zone 5	From Left	1	39:52	Open ice check	1	3
WS05	3	21:02:13.895000	8.70152	0.09	Zone 4	From Left	1	39:52	Board contact - check	1	2
WS05	3	21:43:09.515000	6.55072	0.02	Zone 3	From Front	2	30:48	Open ice check	1	3
WS05	3	21:46:53.965000	6.41508	0.03	Zone 3	From Left	2	34:33	Open ice check	1	3
WS05	3	22:46:56.685000	7.43063	0.06	Zone 3	From Left	3	44:50	Board contact - check	1	2
WS05	3	23:05:39.085000	8.24127	0.03	Zone 4	From Back	n/a	n/a	Not game time	0	11
WS06	3	20:51:55.557000	7.79802	0.1	Zone 3	From Right	1	29:38	Open ice check	1	3
WS06	3	21:00:01.187000	13.6141	0.09	Zone 5	From Right	1	37:44	Board contact - no check	1	1
WS06	3	21:04:36.467000	17.7196	0.1	Zone 5	From Left	1	42:19	Open ice check	1	3
WS06	3	21:05:07.547000	9.56312	0.15	Zone 4	From Front	1	42:50	Open ice check	1	3
WS06	3	21:35:02.907000	6.81099	0.04	Zone 3	From Left	2	22:46	Board contact - check	1	2
WS06	3	21:38:32.327000	6.10659	0.08	Zone 3	From Front	2	26:15	Open ice check	1	3
WS06	3	21:39:37.607000	16.1587	0.07	Zone 5	From Left	2	27:20	Open ice check	1	3
WS06	3	21:39:37.897000	7.80108	0.06	Zone 3	From Right	2	27:20	Board contact - check	1	2
WS06	3	21:39:38.007000	6.62227	0.09	Zone 3	From Front	2	27:20	Player falls down	1	4
WS06	3	21:43:56.457000	6.96308	0.03	Zone 3	From Right	2	31:39	Open ice check	1	3
WS06	3	22:22:00.657000	6.77724	0.16	Zone 3	From Right	3	19:58	Player falls down	1	4
WS06	3	22:29:36.797000	7.16572	0.25	Zone 3	From Front	3	27:34	Open ice check	1	3
WS06	3	22:29:54.867000	10.6574	0.17	Zone 5	From Right	3	27:53	Board contact - no check	1	1
WS06	3	22:30:08.207000	7.20717	0.15	Zone 3	From Right	3	28:06	Open ice check	1	3
WS06	3	22:50:35.197000	8.03782	0.09	Zone 4	From Front	3	48:33	Player falls down	1	4
WS07	3	19:52:19.048000	6.14884	0.09	Zone 3	From Front	n/a	n/a	Not game time	0	11
WS07	3	19:52:28.238000	7.86969	0.03	Zone 3	From Back	n/a	n/a	Not game time	0	11
WS07	3	19:52:55.428000	7.56336	0.04	Zone 3	From Back	n/a	n/a	Not game time	0	11
WS07	3	21:40:28.548000	6.96499	0.07	Zone 3	From Left	2	28:07	Player to player interaction	3	5
WS07	3	21:45:09.748000	7.3387	0.1	Zone 3	From Right	2	32:48	Player falls down	1	4
WS07	3	21:53:45.498000	13.7502	0.08	Zone 5	From Right	2	41:24	Open ice check	1	3
WS07	3	21:56:20.148000	10.2469	0.31	Zone 5	From Front	2	43:59	Player falls down	1	4
WS07	3	22:24:45.398000	20.6676	0.18	Zone 5	From Left	3	22:39	Player falls down	1	4
WS07	3	22:32:17.418000	13.0311	0.09	Zone 5	From Back	3	30:11	Open ice check	1	3
WS07	3	22:32:17.528000	8.77132	0.18	Zone 4	From Left	3	30:11	Player falls down	1	4
WS03	3	20:39:52.127000	8.06667	0.21	Zone 4	From Left	1	17:31	Open ice check	1	3
WS03	3	20:39:52.977000	7.00739	0.06	Zone 3	From Left	1	17:32	Player falls down	1	4
WS03	3	20:40:10.597000	8.29667	0.06	Zone 4	From Front	1	17:50	Open ice check	1	3
WS03	3	20:49:18.807000	9.27915	0.06	Zone 4	From Front	1	27:00	Open ice check	1	3
WS03	3	20:49:19.837000	6.81986	0.06	Zone 3	From Right	1	27:01	Open ice check	1	3
WS03	3	20:56:20.437000	13.9898	0.07	Zone 5	From Front	1	34:00	Open ice check	1	3
WS03	3	21:00:58.077000	10.4372	0.11	Zone 5	From Right	1	38:37	Player falls down	1	4
WS03	3	21:06:11.007000	12.4185	0.08	Zone 5	From Right	1	43:50	Open ice check	1	3
WS03	3	21:06:35.267000	11.3144	0.06	Zone 5	From Right	1	43:51	Board contact - check	1	2
WS03	3	21:29:47.937000	8.41701	0.04	Zone 4	From Right	2	17:29	Open ice check	1	3
WS03	3	21:29:48.217000	6.21297	0.09	Zone 3	From Front	2	17:29	Board contact - check	1	2
WS03	3	21:36:30.617000	7.2099	0.06	Zone 3	From Left	2	24:10	Board contact - check	1	2
WS03	3	21:40:08.017000	7.7706	0.07	Zone 3	From Front	2	27:47	Board contact - check	1	2
WS03	3	21:47:23.667000	13.8129	0.09	Zone 5	From Front	2	35:02	Hard player stop	3	6
WS03	3	21:51:24.557000	9.98593	0.12	Zone 4	From Right	2	39:04	Open ice check	1	3
WS03	3	21:52:48.457000	10.67	0.2	Zone 5	From Right	2	40:27	Open ice check	1	3
WS03	3	21:58:14.457000	12.5089	0.07	Zone 5	From Front	2	45:55	Open ice check	1	3
WS03	3	21:58:14.647000	8.77501	0.15	Zone 4	From Front	2	45:55	Open ice check	1	3
WS03	3	21:58:23.377000	6.05323	0.12	Zone 3	From Right	2	46:03	Open ice check	1	3
WS03	3	21:58:23.507000	10.831	0.07	Zone 5	From Left	2	46:03	Board contact - check	1	2
WS03	3	22:49:31.167000	6.01045	0.11	Zone 3	From Right	3	47:26	Open ice check	1	3
WS03	3	23:05:55.997000	7.36997	0.03	Zone 3	From Front	n/a	n/a	Not game time	0	11
WS08	3	20:01:59.901000	12.8549	0.04	Zone 5	From Front	n/a	n/a	Not game time	0	11
WS08	3	20:10:33.401000	18.9432	0.05	Zone 5	From Left	n/a	n/a	Not game time	0	11
WS08	3	20:14:58.321000	13.1351	0.03	Zone 5	From Front	n/a	n/a	Not game time	0	11
WS08	3	20:40:45.361000	6.83574	0.13	Zone 3	From Front	1	18:26	Open ice check	1	3
WS08	3	20:45:20.881000	9.07344	0.23	Zone 4	From Left	1	23:01	Board contact - check	1	2
WS08	3	20:45:30.291000	8.27418	0.05	Zone 4	From Right	1	23:11	Board contact - check	1	2
WS08	3	21:06:06.801000	7.7208	0.08	Zone 3	From Left	1	43:47	Open ice check	1	3
WS08	3	21:06:06.861000	8.90449	0.05	Zone 4	From Front	1	43:47	Board contact - no check	1	1
WS08	3	21:06:21.341000	7.90095	0.11	Zone 3	From Right	1	44:02	Open ice check	1	3
WS08	3	21:06:21.551000	8.8522	0.11	Zone 4	From Front	1	44:02	Board contact - check	1	2
WS08	3	21:07:35.021000	6.71543	0.11	Zone 3	From Left	1	45:16	Open ice check	1	3
WS08	3	21:07:35.431000	6.29213	0.07	Zone 3	From Front	1	45:16	Open ice check	1	3
WS08	3	21:49:51.501000	6.73513	0.06	Zone 3	From Left	2	37:31	Player to player interaction	3	5
WS08	3	22:19:49.471000	6.20781	0.12	Zone 3	From Back	3	17:45	Board contact - no check	1	1
WS08	3	22:36:30.561000	6.08849	0.13	Zone 3	From Right	3	34:26	Player falls down	1	4
WS08	3	22:45:48.441000	9.33538	0.06	Zone 4	From Front	3	43:44	Open ice check	1	3
WS08	3	22:45:48.541000	9.43082	0.11	Zone 4	From Left	3	43:44	Board contact - check	1	2
WS08	3	22:46:20.821000	7.44483	0.04	Zone 3	From Right	3	44:17	Open ice check	1	3
WS08	3	22:46:20.911000	6.11679	0.09	Zone 3	From Right	3	44:17	Board contact - check	1	2
WS08	3	22:51:37.851000	6.17963	0.07	Zone 3	From Front	3	49:34	Open ice check	1	3
WS08	3	22:51:38.491000	7.34352	0.1	Zone 3	From Right	3	49:34	Board contact - check	1	2
WS05	4	18:04:04.052000	9.44887	0.06	Zone 4	From Back	n/a	n/a	Not game time	0	11
WS05	4	18:44:47.652000	6.217	0.01	Zone 3	From Right	n/a	n/a	Not game time	0	11
WS05	4	18:46:19.942000	17.4675	0.09	Zone 5	From Front	n/a	n/a	Not game time	0	11
WS05	4	19:24:10.052000	9.24247	0.09	Zone 4	From Above	1	9:48	Open ice check	1	3
WS05	4	19:41:45.422000	12.6866	0.04	Zone 5	From Front	1	27:24	Open ice check	1	3
WS05	4	19:42:08.512000	15.8233	0.06	Zone 5	From Front	1	n/a	False Positive	2	12
WS05	4	19:47:27.852000	9.88017	0.06	Zone 4	From Left	1	n/a	Off camera	0	9
WS05	4	19:47:56.472000	6.55136	0.04	Zone 3	From Front	1	33:35	Open ice check	1	3
WS05	4	20:37:18.562000	6.08004	0.15	Zone 3	From Left	2	30:35	Open ice check	1	3
WS05	4	21:05:49.712000	12.9592	0.07	Zone 5	From Front	3	9:14	Open ice check	1	3
WS04	4	18:24:46.567000	12.9593	0.06	Zone 5	From Front	n/a	n/a	Not game time	0	11
WS04	4	18:24:48.337000	7.03286	0.05	Zone 3	From Front	n/a	n/a	Not game time	0	11
WS04	4	18:25:22.127000	17.401	0.05	Zone 5	From Back	n/a	n/a	Not game time	0	11
WS04	4	18:44:53.617000	6.4609	0.14	Zone 3	From Front	n/a	n/a	Not game time	0	11
WS04	4	19:20:22.817000	7.21761	0.09	Zone 3	From Front	1	05:59:00	Open ice check	1	3
WS04	4	19:25:43.457000	11.1008	0.09	Zone 5	From Left	1	11:20:00	Board contact - check	1	2
WS04	4	19:36:04.667000	9.44493	0.08	Zone 4	From Left	1	21:41:00	Open ice check	1	3
WS04	4	19:39:25.897000	6.40431	0.23	Zone 3	From Front	1	25:02	Board contact - check	1	2
WS04	4	19:39:51.207000	6.84782	0.07	Zone 3	From Front	1	25:28	Player falls down	1	4
WS04	4	20:10:20.177000	16.5852	0.17	Zone 5	From Front	2	3:41	Open ice check	1	3
WS04	4	20:10:28.487000	10.8272	0.12	Zone 5	From Left	2	3:50	Board contact - check	1	2
WS04	4	20:10:55.447000	8.46251	0.13	Zone 4	From Left	2	n/a	Off camera	0	9
WS04	4	20:10:55.707000	6.28007	0.15	Zone 3	From Front	2	n/a	Off camera	0	9
WS04	4	20:14:33.817000	15.8782	0.1	Zone 5	From Back	2	n/a	Off camera	0	9
WS04	4	20:15:55.527000	7.86858	0.07	Zone 3	From Back	2	9:17	Open ice check	1	3
WS04	4	20:15:55.607000	6.69998	0.13	Zone 3	From Front	2	9:17	Board contact - check	1	2
WS04	4	20:27:04.547000	14.3464	0.17	Zone 5	From Front	2	20:26	Open ice check	1	3
WS04	4	20:57:57.857000	8.71019	0.09	Zone 4	From Front	3	1:20	Slapshot	3	7
WS04	4	21:02:05.847000	7.72812	0.21	Zone 3	From Left	3	5:28	Player to player interaction	3	5
WS04	4	21:03:14.417000	8.01643	0.05	Zone 4	From Back	3	n/a	Off camera	0	9
WS04	4	21:11:12.327000	6.6634	0.07	Zone 3	From Front	3	14:35	Open ice check	1	3
WS04	4	21:14:09.887000	10.8637	0.03	Zone 5	From Front	3	n/a	Player not on ice	0	10
WS04	4	21:27:43.427000	8.77104	0.14	Zone 4	From Right	3	31:06	Open ice check	1	3
WS02	4	18:46:45.690000	8.36188	0.24	Zone 4	From Right	n/a	n/a	Not game time	0	11
WS02	4	19:17:58.770000	7.90055	0.25	Zone 3	From Right	1	03:37:00	Slapshot	3	7
WS02	4	19:26:08.420000	6.51421	0.06	Zone 3	From Front	1	11:47:00	Player falls down	1	4
WS02	4	19:32:34.930000	6.9795	0.2	Zone 3	From Left	1	18:12:00	Slapshot	3	7
WS02	4	19:33:26.320000	7.26992	0.2	Zone 3	From Right	1	19:04:00	Slapshot	3	7
WS02	4	19:38:58.960000	6.29232	0.02	Zone 3	From Above	1	24:35	Player to player interaction	3	5
WS02	4	19:46:28.040000	6.45157	0.22	Zone 3	From Left	1	32:06	Open ice check	1	3
WS02	4	20:19:11.230000	6.9908	0.08	Zone 3	From Left	2	12:34	Player falls down	1	4
WS02	4	20:26:27.560000	7.51471	0.04	Zone 3	From Front	2	19:50	Open ice check	1	3
WS02	4	21:16:25.900000	16.8783	0.05	Zone 5	From Left	3	19:50	Open ice check	1	3
WS02	4	21:16:25.970000	6.08339	0.05	Zone 3	From Front	3	19:50	Open ice check	1	3
WS02	4	21:16:26.140000	9.80339	0.09	Zone 4	From Above	3	19:50	Board contact - check	1	2
WS02	4	21:16:33.670000	9.1476	0.16	Zone 4	From Front	3	19:57	Open ice check	1	3
WS02	4	21:16:43.920000	12.2219	0.06	Zone 5	From Above	3	20:07	Other (Sudden player movment)	3	8
WS02	4	21:21:51.870000	8.86075	0.07	Zone 4	From Left	3	25:16	Open ice check	1	3
WS02	4	21:26:27.680000	7.37071	0.09	Zone 3	From Left	3	29:51	Open ice check	1	3
WS02	4	21:32:17.220000	13.0155	0.06	Zone 5	From Above	n/a	n/a	Not game time	0	11
WS01	4	18:29:33.439000	10.7098	0.03	Zone 5	From Back	n/a	n/a	Not game time	0	11
WS01	4	18:46:27.229000	14.3018	0.03	Zone 5	From Right	n/a	n/a	Not game time	0	11
WS01	4	19:13:12.249000	7.41593	0.03	Zone 3	From Back	n/a	n/a	Not game time	0	11
WS01	4	19:15:43.049000	6.26155	0.03	Zone 3	From Back	1	n/a	Off camera	0	9
WS01	4	19:21:46.609000	8.77745	0.06	Zone 4	From Left	1	7:27	Board contact - check	1	2
WS01	4	19:26:34.059000	11.8405	0.21	Zone 5	From Front	1	12:14	Board contact - check	1	2
WS01	4	19:41:30.089000	6.19939	0.04	Zone 3	From Left	1	27:11	Player falls down	1	4
WS01	4	19:41:39.979000	6.35558	0.05	Zone 3	From Back	1	27:20	Open ice check	1	3
WS01	4	19:42:02.579000	11.461	0.07	Zone 5	From Right	1	27:43	Open ice check	1	3
WS01	4	19:48:23.249000	8.20382	0.04	Zone 4	From Front	1	n/a	Not game time	0	11
WS01	4	20:07:00.699000	6.80083	0.04	Zone 3	From Left	2	0:26	Open ice check	1	3
WS01	4	20:08:31.839000	6.66876	0.03	Zone 3	From Front	2	n/a	Off camera	0	9
WS01	4	20:18:12.379000	6.29638	0.06	Zone 3	From Left	2	11:38	Open ice check	1	3
WS01	4	20:18:14.769000	6.75667	0.16	Zone 3	From Front	2	11:40	Open ice check	1	3
WS01	4	20:23:03.039000	10.4789	0.12	Zone 5	From Front	2	16:28	Open ice check	1	3
WS01	4	20:28:13.149000	7.80873	0.02	Zone 3	From Back	2	21:39	Other (Player Jump)	3	8
WS01	4	20:30:04.709000	6.19099	0.11	Zone 3	From Front	2	23:30	Player to player interaction	3	5
WS01	4	20:31:20.219000	8.41283	0.03	Zone 4	From Back	2	n/a	Player not on ice	0	10
WS01	4	20:35:44.399000	9.13604	0.1	Zone 4	From Front	2	29:10	Player falls down	1	4
WS01	4	20:58:51.259000	6.5629	0.07	Zone 3	From Back	3	2:18	Open ice check	1	3
WS01	4	20:59:22.769000	8.87253	0.28	Zone 4	From Front	3	2:49	Open ice check	1	3
WS01	4	21:05:51.549000	6.70605	0.03	Zone 3	From Front	3	n/a	Off camera	0	9
WS01	4	21:12:32.289000	6.29527	0.12	Zone 3	From Front	3	15:59	Open ice check	1	3
WS01	4	21:12:33.269000	6.12103	0.15	Zone 3	From Front	3	16:00	Player falls down	1	4
WS01	4	21:13:41.649000	6.10531	0.13	Zone 3	From Left	3	17:08	Open ice check	1	3
WS01	4	21:13:42.529000	8.88284	0.07	Zone 4	From Left	3	17:09	Open ice check	1	3
WS01	4	21:21:15.499000	7.22197	0.17	Zone 3	From Front	3	24:42	Board contact - check	1	2
WS01	4	21:25:35.279000	6.68136	0.16	Zone 3	From Front	3	29:01	Player falls down	1	4
WS11	4	18:32:44.163000	7.44045	0.02	Zone 3	From Front	n/a	n/a	Not game time	0	11
WS11	4	19:27:36.453000	6.05384	0.07	Zone 3	From Front	1	13:15	Open ice check	1	3
WS11	4	19:33:36.583000	6.18322	0.05	Zone 3	From Back	1	19:15	Player to player interaction	3	5
WS11	4	19:34:02.063000	9.76628	0.3	Zone 4	From Right	1	19:41	Board contact - check	1	2
WS11	4	20:14:03.593000	11.0343	0.07	Zone 5	From Front	2	7:26	Open ice check	1	3
WS11	4	20:18:41.223000	7.12435	0.04	Zone 3	From Front	2	12:04	Other (Force of hocky stick to ground)	3	8
WS11	4	20:18:58.523000	6.49737	0.15	Zone 3	From Front	2	12:22	Player falls down	1	4
WS11	4	20:37:06.713000	12.8435	0.2	Zone 5	From Right	2	30:30	Board contact - check	1	2
WS11	4	20:37:07.223000	8.32151	0.17	Zone 4	From Back	2	30:30	Player falls down	1	4
WS11	4	21:06:23.653000	11.5102	0.23	Zone 5	From Front	3	9:48	Open ice check	1	3
WS11	4	21:10:04.983000	6.69006	0.03	Zone 3	From Front	3	13:29	Player to player interaction	3	5
WS11	4	21:15:31.873000	6.70508	0.09	Zone 3	From Front	3	18:56	Open ice check	1	3
WS11	4	21:30:46.033000	17.3337	0.09	Zone 5	From Front	n/a	n/a	Not game time	0	11
WS11	4	21:31:57.233000	8.6438	0.07	Zone 4	From Left	n/a	n/a	Not game time	0	11
WS12	4	18:46:52.717000	6.53693	0.12	Zone 3	From Right	n/a	n/a	Not game time	0	11
WS12	4	19:47:08.187000	7.14198	0.11	Zone 3	From Front	1	32:43	Open ice check	1	3
WS12	4	20:13:36.727000	11.6586	0.16	Zone 5	From Left	2	6:57	Open ice check	1	3
WS12	4	20:13:37.067000	7.04285	0.05	Zone 3	From Back	2	6:57	Board contact - check	1	2
WS12	4	20:13:50.517000	7.50502	0.04	Zone 3	From Right	2	7:10	Player falls down	1	4
WS12	4	20:20:54.467000	11.7043	0.13	Zone 5	From Front	2	14:15	Open ice check	1	3
WS12	4	20:20:55.947000	13.8665	0.08	Zone 5	From Front	2	14:16	Open ice check	1	3
WS12	4	20:22:13.197000	14.7389	0.25	Zone 5	From Left	2	15:33	Open ice check	1	3
WS12	4	20:25:11.217000	8.51138	0.07	Zone 4	From Front	2	18:32	Open ice check	1	3
WS12	4	20:25:33.367000	9.16982	0.07	Zone 4	From Right	2	18:54	Open ice check	1	3
WS12	4	21:06:09.557000	6.73368	0.05	Zone 3	From Left	3	9:31	Open ice check	1	3
WS12	4	21:16:10.787000	6.93655	0.16	Zone 3	From Front	3	19:32	Player falls down	1	4
WS12	4	21:17:27.067000	9.51466	0.12	Zone 4	From Left	3	20:49	Open ice check	1	3
WS12	4	21:17:28.417000	10.6649	0.18	Zone 5	From Left	3	20:50	Player falls down	1	4
WS12	4	21:26:21.497000	15.3411	0.15	Zone 5	From Right	3	29:42	Open ice check	1	3
WS12	4	21:26:23.027000	7.60597	0.13	Zone 3	From Front	3	29:44	Player falls down	1	4
WS12	4	21:37:02.947000	7.66436	0.04	Zone 3	From Back	n/a	n/a	Not game time	0	11
WS10	4	19:16:50.180000	6.12377	0.06	Zone 3	From Right	1	2:27	Player falls down	1	4
WS10	4	19:26:41.020000	9.84526	0.17	Zone 4	From Left	1	12:18	Board contact - check	1	2
WS10	4	19:37:09.300000	6.57382	0.06	Zone 3	From Left	1	22:48	Player to player interaction	3	5
WS10	4	19:37:28.590000	7.00158	0.11	Zone 3	From Back	1	23:05	Open ice check	1	3
WS10	4	19:47:54.340000	7.46931	0.07	Zone 3	From Left	1	33:31	Open ice check	1	3
WS10	4	20:31:02.950000	16.1938	0.08	Zone 5	From Left	2	24:25	Open ice check	1	3
WS10	4	21:03:59.050000	8.19494	0.06	Zone 4	From Left	3	7:22	Open ice check	1	3
WS10	4	21:04:01.230000	9.88531	0.06	Zone 4	From Left	3	7:24	Open ice check	1	3
WS10	4	21:04:02.870000	15.0749	0.09	Zone 5	From Back	3	7:26	Player falls down	1	4
WS10	4	21:13:57.520000	11.3265	0.22	Zone 5	From Left	3	17:21	Player falls down	1	4
WS10	4	21:14:24.500000	6.12462	0.03	Zone 3	From Front	3	17:46	Board contact - check	1	2
WS10	4	21:17:18.330000	18.0069	0.11	Zone 5	From Right	3	20:41	Player to player interaction	3	5
WS10	4	21:17:18.530000	7.73993	0.04	Zone 3	From Front	3	20:41	Player falls down	1	4
WS06	4	18:23:43.487000	6.14173	0.05	Zone 3	From Above	n/a	n/a	Not game time	0	11
WS06	4	18:38:20.787000	14.4677	0.04	Zone 5	From Front	n/a	n/a	Not game time	0	11
WS06	4	18:55:51.657000	6.02917	0.02	Zone 3	From Front	n/a	n/a	Not game time	0	11
WS06	4	18:56:30.367000	6.97283	0.09	Zone 3	From Back	n/a	n/a	Not game time	0	11
WS06	4	19:14:41.707000	9.12514	0.04	Zone 4	From Left	1	0:24	Player falls down	1	4
WS06	4	19:25:25.657000	14.7265	0.06	Zone 5	From Back	1	n/a	Player not on ice	0	10
WS06	4	19:26:14.617000	6.92546	0.05	Zone 3	From Left	1	11:56	Open ice check	1	3
WS06	4	19:26:15.877000	9.74773	0.05	Zone 4	From Left	1	11:57	Open ice check	1	3
WS06	4	19:26:15.937000	7.85162	0.05	Zone 3	From Left	1	11:58	Open ice check	1	3
WS06	4	19:29:15.587000	9.04063	0.07	Zone 4	From Front	1	14:58	Open ice check	1	3
WS06	4	20:06:52.547000	9.61196	0.1	Zone 4	From Right	2	0:19	Board contact - check	1	2
WS06	4	20:28:15.797000	8.06547	0.1	Zone 4	From Left	2	21:42	Board contact - no check	1	1
WS06	4	20:57:20.507000	6.76647	0.14	Zone 3	From Right	3	0:48	Slapshot	3	7
WS06	4	20:58:09.047000	7.26699	0.1	Zone 3	From Front	3	1:37	Slapshot	3	7
WS06	4	21:26:02.457000	9.40367	0.11	Zone 4	From Left	3	29:30	Open ice check	1	3
